# Supplementary material for: Comparison of habitual physical activity in French Bulldogs, Pugs and normocephalic dogs by accelerometry
Source: Anim Welf. 2023 Sep 11;32:e60. doi: 10.1017/awf.2023.80 (PMC10936329; doi:10.1017/awf.2023.80)
Supplement: Supplementary file 1 [file awfsup.zip]

Archive with 4 entries (4 files):
- S0962728623000805sup001.pdf
- S0962728623000805sup002.pdf
- S0962728623000805sup003.pdf
- S0962728623000805sup004.pdf
